# Supplementary material for: Preparation of NIn-Methyl-6-[18F]fluoro- and 5-Hydroxy-7-[18F]fluorotryptophans as Candidate PET-Tracers for Pathway-Specific Visualization of Tryptophan Metabolism
Source: Int J Mol Sci. 2023 Oct 17;24(20):15251. doi: 10.3390/ijms242015251 (PMC10607147; doi:10.3390/ijms242015251)
Supplement: Supplementary file 1 [file ijms-24-15251-s001.zip]

Archive with 1 entries (1 files):
- ijms-2640407-supplementary.pdf
